# Supplementary material for: Sorghum MSD3 Encodes an ω-3 Fatty Acid Desaturase that Increases Grain Number by Reducing Jasmonic Acid Levels
Source: Int J Mol Sci. 2019 Oct 28;20(21):5359. doi: 10.3390/ijms20215359 (PMC6862555; doi:10.3390/ijms20215359)
Supplement: Supplementary file 1 [file ijms-20-05359-s001.zip]

Archive with 3 entries (2 files):
- ijms-606512-SI-final/
- ijms-606512-SI-final/ijms-606512-supplementary figures-proofdone.pdf
- ijms-606512-SI-final/ijms-606512-SupplementaryTables-proofdone.docx
